# Supplementary material for: Proteasomal degradation of the tumour suppressor FBW7 requires branched ubiquitylation by TRIP12
Source: Nat Commun. 2021 Apr 6;12:2043. doi: 10.1038/s41467-021-22319-5 (PMC8024278; doi:10.1038/s41467-021-22319-5)
Supplement: Supplementary file 4 — Source data [file 41467_2021_22319_MOESM4_ESM.xlsx]

## Sheet: Figure 1
Figure 1c		Enrichr Pathway analysis for signifantly enriched pathways.
KEGG human pathway was used to generate the following RAW data
Index	Name	Adjusted p-val	combined score
1	Proteasome	1e-12	69.5
2	Ubiquitin mediated proteolysis	1e-06	25.8
3	Circadian rhythm	0.01	20.1
4	Amyotrophic lateral sclerosis	0.02	18
5	RNA transport	0.0006	17.6
Figure 1d	Heat map was generated using the mean LogR value for only significantly enriched shRNAs against each target from Raw data. A hit was considered positive if '3 out 5' or '4 out 6' shRNA targeting that gene produced a signficant effect. Top hits were randomly validated by western blots and FACS analysis.
	Gene	Mean LogR Value	No. of shRNA enriched	Positive or negative regulator
	COPS5	0.404972	5 of 6	Positive
	FBXW7	0.353911	3 of 5	Positive
	CUL2	-0.268606	5 of 6	Negative
	UBE2M	-0.212196	6 of 6	Negative
	PSMA4	-0.332159	5 of 6	Negative
	PSMB4	-0.332284	5 of 6	Negative
	UBE2L3	-0.42	3 of 5	Negative
	PSMB7	-0.443936	5 of 6	Negative
	PSMA6	-0.473816	5 of 6	Negative
	PSMA7	-0.512306	5 of 6	Negative
	CUL1	-0.525048	4 of 6	Negative
	RBX1	-0.563737	23 of 27	Negative
	PSMA2	-0.566961	5 of 6	Negative
	NEDD8	-0.648748	6 of 6	Negative
	TRIP12	-0.656542	4 of 6	Negative
	PSMA3	-0.703173	5 of 6	Negative
	PSMA1	-0.739339	6 of 6	Negative
	PSMB2	-0.76881	5 of 6	Negative
Figure 1e, Uncropped blots			Figure 1e	Wester densitometric quantifications
				FBW7 Int	Bkg Int	F7-Bkg	GFP Int	Bkg Int	GFP-Bkg	F7 norm to GFP	Fold F7 int change
			siRF	94	54	40	44.25	32.75	11.5	8.17391	1
			siFBW7	35	54	-19	46.65	32.75	13.9	2.51799	0.308051
			siCSN5	80	54	26	46	32.75	13.25	6.03774	0.738659
			siCUL1	122	54	68	45	32.75	12.25	9.95918	1.21841
			siNEDD8	128	54	74	40.62	32.75	7.87	16.2643	1.98978
			siTRIP12	142	54	88	38.51	32.75	5.76	24.6528	3.01603
			siRBX1	142	54	88	40	32.75	7.25	19.5862	2.39618

## Sheet: Figure 2
Figure 2a, uncropped bklots						Figure 2f, uncropped blots
						Experiment 1
						Figure 2G	mean of 2 different experiment is shown. The experiment is repeated at least twice in CRISPR/KO cells as well with similar findings.
						Flag FBW7 WT	siRF	Int. minus backgroud	ACTIN	Int. minus bg	normalised to ACTIN		Mean of 2 Exp	SD
						0h	25.79	24.04	21.5	19.75	1.21722	1	1	0
						2h	25	23.25	29.2	27.45	0.846995	0.695846	0.68542	0.0147455
						4h	15	13.25	30.2	28.45	0.465729	0.382619	0.476975	0.133439
						8h	15	13.25	36.3	34.55	0.383502	0.315065	0.401205	0.12182
						Flag FBW7 WT	siT12
Figure 2b qRT-PCR data						0h	50	48.25	32.63	30.88	1.5625	1	1	0
Sample	Gene	Fold Change	Mean of 3 Exp	Standard deviation		2h	47.5	45.75	32	30.25	1.5124	0.967934	0.885561	0.116493
siRF 293 R1	TRIP12	1	1.03054	0.0528922		4h	45	43.25	33	31.25	1.384	0.88576	0.812412	0.10373
siRF 293 R2	TRIP12	1.09161				8h	34	32.25	33	31.25	1.032	0.66048	0.70381	0.0612773
siRF 293 R3	TRIP12	1
siTrip1 R1	TRIP12	0.31855	0.31774	0.0508536
siTrip1 R2	TRIP12	0.266487
siTrip1 R3	TRIP12	0.368184				Flag FBW7 delta F-box	siRF	minus backgroud	ACTIN	minus bg	normalised to ACTIN		Mean of 2 Exp	SD
siTrip2 R1	TRIP12	0.432157	0.426534	0.242051		0h	219	216	183.9	180.9	1.19403	1	1	0
siTrip2 R2	TRIP12	0.181721				2h	200	197	183	180	1.09444	0.916597	0.996987	0.113688
siTrip2 R3	TRIP12	0.665724				4h	205	202	183	180	1.12222	0.939861	0.887119	0.074589
siRF 293 R1	FBXW7	1	0.99971	0.000501651		8h	220	217	180	177	1.22599	1.02677	0.946251	0.113864
siRF 293 R2	FBXW7	0.999131
siRF 293 R3	FBXW7	1					siT12						Mean of 2 Exp
siTrip1 R1	FBXW7	0.850067	0.915266	0.0574596		0h	221	218	202	199	1.09548	1	1	0
siTrip1 R2	FBXW7	0.937218				2h	219	216	208	205	1.05366	0.961826	0.8994	0.0882831
siTrip1 R3	FBXW7	0.958514				4h	215	212	200	197	1.07614	0.98235	0.901175	0.114799
siTrip2 R1	FBXW7	1.23735	1.12223	0.189672		8h	223	220	206	203	1.08374	0.989289	0.9053	0.118778
siTrip2 R2	FBXW7	1.22603
siTrip2 R3	FBXW7	0.903316				Experiment 2
						Flag FBW7 WT	siRF	Int. minus backgroud	ACTIN	Int. minus bg	normalised to ACTIN
						0h	143	141.25	89	87.25	1.61891	1
Figure 2c, uncropped bklots			Figure 2e, uncropped bklots			2h	96	94.25	88	86.25	1.09275	0.674993
						4h	88	86.25	95	93.25	0.924933	0.57133
						8h	84	82.25	106	104.25	0.788969	0.487345		Figure 2h, uncropped blots
						Flag FBW7 WT	siT12
						0h	141	139.25	90	88.25	1.5779	1
						2h	125	123.25	99	97.25	1.26735	0.803187
						4h	100	98.25	86	84.25	1.16617	0.739064
						8h	94	92.25	80	78.25	1.17891	0.747139
						Flag FBW7 delta F-box	siRF	minus backgroud	ACTIN	minus bg	normalised to ACTIN
						0h	144	141	83	80	1.7625	1
						2h	172	169	92	89	1.89888	1.07738
						4h	153	150	105	102	1.47059	0.834376
						8h	180	177	119	116	1.52586	0.865737
						Flag FBW7 delta F-box	siT12
						0h	173	170	105	102	1.66667	1
						2h	169	166	122	119	1.39496	0.836975
						4h	167	164	123	120	1.36667	0.82
						8h	170	167	125	122	1.36885	0.821311

## Sheet: Figure 3
Figure 3E	HCT116 TRIP12 wt and TRIP12 KO cell count
50,000 cells/well plated for each genotype in separate wells (2 wells/genotype) and separate wells were counted on Day 5 and Day 10 to generate population doubling curve.
										Figure 1f
Vi-CELL XR 2.04										HCT116 wildtype				HCT116 TRIP12 knockouts				HCT116 double knockouts
Beckman Coulter, Inc.						Day 0	Day 5	Day 10
Sample ID	Cell type	Viability	Total cells	Viable cells	WT	50, 000	0.38875	3.4674		Fold Change normalised to vehicle treated cells			Mean, n = 3	Fold Change normalised to vehicle treated cells				Fold Change normalised to vehicle treated cells			Mean, n = 3
		(%)	/ml (x10^6)	/ml (x10^6)	T12 KO	50, 000	0.37705	3.468			Fold Change	% Viability			Fold Change	% Viability			Fold Change	% Viability
1	HCT116 T12 wt R1	97.9021	0.3344	0.3274						Exp1 R1	0.624181	62.4181	67.117	Exp1	0.372376	37.2376	45.5123	Exp1 R1	0.776672	77.6672	76.0566
2	HCT116 T12 wt R2	96.3061	0.4431	0.4267		Day 1	Day 5	Day 10		Exp1 R2	0.687574	68.7574			0.43545	43.545		Exp1 R2	0.745618	74.5618
3	HCT116 T12 KO R1	96.3415	0.3835	0.3694	WT	50, 000	0.35	2.74		Exp1 R3	0.701753	70.1753			0.557542	55.7542		Exp1 R3	0.759406	75.9406
4	HCT116 T12 KO R2	95.5836	0.3706	0.3543	T12 KO	50, 000	0.355	2.985		Exp2 R1	0.62093	62.093	59.1547	Exp2	0.372376	37.2376	41.179	Exp2 R1	0.785714	78.5714	67.3262
										Exp2 R2	0.599108	59.9108			0.43545	43.545		Exp2 R2	0.707911	70.7911
						Day 1	Day 5	Day 10		Exp2 R3	0.554601	55.4601			0.427542	42.7542		Exp2 R3	0.52616	52.616
					WT	50, 000	0.305	2.98		Exp3 R1	0.854866	85.4866	72.1616	Exp3	0.457758	45.7758	39.9104	Exp3 R1	0.732157	73.2157	79.0325
Vi-CELL XR 2.04					T12 KO	50, 000	0.33	3.025		Exp3 R2	0.657919	65.7919			0.327837	32.7837		Exp3 R2	0.886704	88.6704
Beckman Coulter, Inc.										Exp3 R3	0.652064	65.2064			0.411716	41.1716		Exp3 R3	0.752113	75.2113
					Day 5 mean of 2	SD	Day 10 mean of 2 wells			Mean			66.1444	Mean			42.2006	Mean			74.1384
Sample ID	Cell type	Viability	Total cells	Viable cells	0.347917	0.0419139	3.06247	0.514349		SD			5.35442	SD			2.39835	SD			4.96782
		(%)	/ml (x10^6)	/ml (x10^6)	0.354017	0.0235404	3.15933	0.341533		TTEST			0.0044741	TTEST			0.00121202
1	HCT116 T12 wt R1	96.7213	3.4937	3.3792
2	HCT116 T12 wt R2	97.2826	3.4411	3.3476
3	HCT116 T12 KO R1	97.5399	3.6585	3.5685
4	HCT116 T12 KO R2	96.6476	3.2775	3.1676		Figure 1 g
						HCT15				HT29				SW837				SNU175
							siRF				siRF				siRF				siRF
						Fold Change normalised to vehicle treated cells			Mean, n = 3	Fold Change normalised to vehicle treated cells			Mean, n = 3	Fold Change normalised to vehicle treated cells			Mean, n = 3	Fold Change normalised to vehicle treated cells			Mean, n = 3
Experiment 2. Each genotype plated in duplicats and counted as duplicats							Fold change	% Viability			Fold change	% Viability			Fold change	% Viability		Fold change		% Viability
Sample ID	Cell type	Viability	Total cells	Viable cells		Exp1 R1	0.857977	85.7977	90.0665	Exp1 R1	0.50528	50.528	58.3931	Exp1	0.823808	82.3808	78.5875	Exp1 R1	0.865059	86.5059	86.6091
		(%)	/ml (x10^6)	/ml (x10^6)		Exp1 R2	0.949086	94.9086		Exp1 R2	0.616459	61.6459			0.752585	75.2585		Exp1 R2	0.858812	85.8812
1	HCT116	100	0.35	0.35		Exp1 R3	0.894934	89.4934		Exp1 R3	0.630055	63.0055			0.781233	78.1233		Exp1 R3	0.874401	87.4401
2	HCT116	100	0.3	0.3		Exp2 R1	0.698648	69.8648	71.0453	Exp2 R1	0.516446	51.6446	50.5674	Exp2	0.869888	86.9888	78.0685	Exp2 R1	0.681884	68.1884	69.5222
3	HCT116	87	0.41	0.36		Exp2 R2	0.66398	66.398		Exp2 R2	0.446733	44.6733			0.726636	72.6636		Exp2 R2	0.689487	68.9487
4	HCT116	98	0.43	0.42		Exp2 R3	0.768731	76.8731		Exp2 R3	0.553844	55.3844			0.745533	74.5533		Exp2 R3	0.714296	71.4296
						Exp3 R1	0.945174	94.5174	88.1892	Exp3 R1	0.556288	55.6288	60.2241	Exp3	0.825928	82.5928	83.4373	Exp3 R1	0.92473	92.473	102.47
Sample ID	Cell type	Viability	Total cells	Viable cells		Exp3 R2	0.845338	84.5338		Exp3 R2	0.6353	63.53			0.826709	82.6709		Exp3 R2	1.07078	107.078
		(%)	/ml (x10^6)	/ml (x10^6)		Exp3 R3	0.855165	85.5165		Exp3 R3	0.615135	61.5135			0.850484	85.0484		Exp3 R3	1.07858	107.858
1	HCT116	100	2.74	2.45		Mean	0.831004	83.1004	83.1004	Mean	0.563949	56.3949	56.3949	Mean	0.800311	80.0311	80.0311	Mean			86.2004
2	HCT116	100	2.73	2.37		SD			8.55859	SD			4.18788	SD			2.41785	SD			13.4539
3	HCT116	87	3.24	2.75		TTEST			0.00861981	TTEST			0.0417202	TTEST			0.267957	TTEST			0.791052
4	HCT116	98	3.09	2.71			siT12				siT12				siT12				siT12
						Fold Change normalised to vehicle treated cells				Fold Change normalised to vehicle treated cells				Fold Change normalised to vehicle treated cells				Fold Change normalised to vehicle treated cells
							Fold change	% Viability	Mean, n = 3			% Viability	Mean, n = 3			% Viability		Fold change		% Viability	Mean, n = 3
Experiment 3. Each genotype plated in duplicats and counted as duplicats						Exp1 R1	0.388341	38.8341	37.3445	Exp1 R1	0.316526	31.6526	45.8991	Exp1 R1	0.797187	79.7187	79.6577	Exp1 R1	0.928697	92.8697	89.4697
Sample ID	Cell type	Viability	Total cells	Viable cells		Exp1 R2	0.392798	39.2798		Exp1 R2	0.502883	50.2883		Exp1 R2	0.8003	80.03		Exp1 R2	0.882523	88.2523
		(%)	/ml (x10^6)	/ml (x10^6)		Exp1 R3	0.339197	33.9197		Exp1 R3	0.557563	55.7563		Exp1 R3	0.792243	79.2243		Exp1 R3	0.872871	87.2871
1	HCT116 wt	100	0.28	0.35		Exp2 R1	0.263744	26.3744	33.5992	Exp2 R1	0.351411	35.1411	28.3719	Exp2 R1	0.856846	85.6846	77.4119	Exp2 R1	0.820841	82.0841	88.1662
2	HCT116 wt	100	0.33	0.3		Exp2 R2	0.450849	45.0849		Exp2 R2	0.272182	27.2182		Exp2 R2	0.746984	74.6984		Exp2 R2	0.931583	93.1583
3	HCT116 KO	87	0.35	0.36		Exp2 R3	0.293385	29.3385		Exp2 R3	0.227563	22.7563		Exp2 R3	0.718527	71.8527		Exp2 R3	0.892561	89.2561
4	HCT116 KO	98	0.31	0.42		Exp3 R1	0.447143	44.7143	53.7166	Exp3 R1	0.486438	48.6438	41.4108	Exp3 R1	0.721051	72.1051	70.2545	Exp3 R1	0.653698	65.3698	71.5053
						Exp3 R2	0.554399	55.4399		Exp3 R2	0.348236	34.8236		Exp3 R2	0.66453	66.453		Exp3 R2	0.732668	73.2668
Sample ID	Cell type	Viability	Total cells	Viable cells		Exp3 R3	0.609956	60.9956		Exp3 R3	0.407651	40.7651		Exp3 R3	0.722053	72.2053		Exp3 R3	0.758794	75.8794
		(%)	/ml (x10^6)	/ml (x10^6)		Mean			41.5535	Mean			38.5606	Mean			75.7747	Mean			83.0471
1	HCT116 wt	99	3.01	3		SD			8.7355	SD			7.43387	SD			4.00961	SD			8.17859
2	HCT116 wt	94	2.95	2.78
3	HCT116 KO	93	3.12	2.91
4	HCT116 KO	98	2.93	2.9
Figure 3a, uncropped bklots							Figure 3b, uncropped bklots					Figure 3c & d, uncropped bklots
																																0.000768841

## Sheet: Figure 4
Figure 4a, uncropped bklots					Figure 4f, uncropped bklots
Figure 4c, uncropped bklots			Figure 4d, uncropped bklots			Figure 4g, uncropped bklots					Figure 4i, uncropped bklots

## Sheet: Figure 5
Figure 5a, uncropped bklots			Figure 5d, uncropped bklots				Figure 5f, uncropped bklots				Figure 5g, uncropped bklots
Figure 5e, uncropped bklots

## Sheet: Figure 6
Figure 6b, uncropped bklots				Figure 6c, uncropped bklots
Figure 6e, uncropped bklots					Figure 6f, uncropped bklots

## Sheet: Figure 7
Figure 7a, uncropped bklots			Figure 7c, uncropped bklots
Figure 7d, uncropped bklots			Figure 7e, uncropped bklots			Figure 7g, uncropped bklots			Figure 7i, uncropped bklots

## Sheet: Supplementary Figure 1
Supplementary Figure 1a, uncropped bklots				Supplementary Figure 1b, uncropped bklots

## Sheet: Supplementary Figure 2
Supplementary Figure 2a, uncropped bklots
Supplementary Figure 2b, uncropped bklots
Supplementary Figure 2c, uncropped bklots

## Sheet: Supplementary Figure 3
Supplementary Figure 3a
Cyclin E					c-Myc					MCL1
mRNA normalised to GAPDH		Mean of 3 Exps	SD		mRNA normalised to GAPDH		Mean of 2 Exps	SD		mRNA normalised to GAPDH		Mean of 3 Exps	SD
SiRF Exp1	0.00396337	0.00471542	0.00314763		SiRF Exp1	0.0067	0.00593298	0.00108473		SiRF Exp1	0.0359809	0.0361603	0.00735163
SiRF1 Exp2	0.00201194				SiRF1 Exp2	0.00516596				SiRF1 Exp2	0.0289
SiRF Exp3	0.00817096									SiRF Exp3	0.0436
Si T12 Exp1	0.0115954	0.00801814	0.0051646		Si T12 Exp1	0.00666228	0.00749652	0.00025226		Si T12 Exp1	0.0446605	0.0521402	0.00408669
Si T12 Exp2	0.00209726				Si T12 Exp2	0.00701903				Si T12 Exp2	0.05044
Si T12 Exp3	0.0103618									Si T12 Exp3	0.06132
Si T12 Exp1	0.00201194	0.0044287	0.00469689		Si T12 Exp1	0.00711712	0.00815238	0.00146408		Si T12 Exp1	0.0375732	0.0329444	0.0058783
Si T12 Exp2	0.00143229				Si T12 Exp2	0.00918764				Si T12 Exp2	0.02926
Si T12 Exp3	0.00984187									Si T12 Exp3	0.032
Supplementary Figure 3b, uncropped bklots

[truncated: 4 more sheets: Supplementary Figure 4, Supplementary Figure 5, Supplementary Figure 6, Supplementary Figure 7a]
